# Supplementary material for: Hydrotherapy in the Rehabilitation of Functional Performance and Gait in Knee Osteoarthritis: A Systematic Review of Randomized Controlled Trials
Source: Medicina (Kaunas). 2026 May 19;62(5):994. doi: 10.3390/medicina62050994 (PMC13208389; doi:10.3390/medicina62050994)
Supplement: Supplementary file 1 [file medicina-62-00994-s001.zip]

Archive with 1 entries (1 files):
- medicina-4258946-supplementary.pdf
